# Supplementary material for: Monoclonal Gammopathy of Undetermined Significance and Associated Cardiovascular Outcomes in a Hospital Setting—A Fresh Perspective
Source: Curr Oncol. 2024 Aug 1;31(8):4432–42. doi: 10.3390/curroncol31080331 (PMC11352401; doi:10.3390/curroncol31080331)
Supplement: Supplementary file 1 [file curroncol-31-00331-s001.zip]

Archive with 1 entries (1 files):
- curroncol-3088665-supplementary.pdf
